# Supplementary material for: The subcortical default mode network and Alzheimer’s disease: a systematic review and meta-analysis
Source: Brain Commun. 2024 Apr 10;6(2):fcae128. doi: 10.1093/braincomms/fcae128 (PMC11043657; doi:10.1093/braincomms/fcae128)
Supplement: fcae128_Supplementary_Data [file fcae128_supplementary_data.zip]

Archive with 2 entries (2 files):
- supplementary_materials.pdf
- Supplementary_Tables 1-17.xlsx
