# Supplementary material for: The subcortical default mode network and Alzheimer’s disease: a systematic review and meta-analysis
Source: Brain Commun. 2024 Apr 10;6(2):fcae128. doi: 10.1093/braincomms/fcae128 (PMC11043657; doi:10.1093/braincomms/fcae128)
Supplement: fcae128_Supplementary_Data [file fcae128_supplementary_data.zip › Supplementary_Tables 1-17.xlsx]

## Sheet: Supplementary table 1
Supplementary Table 1. Search queries and the number of records found per database and repository for the default mode network meta-analysis in healthy people.
Default mode network in healthy people
Database (date)	Query #	Query	# of records
PubMed (05/29/2022)	1	(resting-state fMRI OR rsfMRI OR rs-fMRI OR task-free fMRI OR default mode network OR default network) AND (subcortical OR nucleus OR nuclei OR thalamus OR thalamic OR basal ganglia OR striatum OR striatal OR amygdala OR putamen OR pallidus OR caudate OR pons OR brainstem OR cerebellum OR hypothalamus) NOT (patient OR patients OR elders OR disorder OR dementia OR disease OR children OR childhood …	263
Web of Science (05/29/2022)	1	TS=((resting-state fMRI OR rsfMRI OR rs-fMRI OR task-free fMRI OR default mode network OR default network) AND (subcortical OR nucleus OR nuclei OR thalamus OR thalamic OR basal ganglia OR striatum OR striatal OR amygdala OR putamen OR pallidus OR caudate OR pons OR brainstem OR cerebellum OR hypothalamus) NOT (patient OR patients OR elders OR disorder OR dementia OR disease OR children OR childh…	1.131
Scopus (05/29/2022)	1	TITLE-ABS-KEY((resting-state fMRI OR rsfMRI OR rs-fMRI OR task-free fMRI OR default mode network OR default network) AND (subcortical OR nucleus OR nuclei OR thalamus OR thalamic OR basal ganglia OR striatum OR striatal OR amygdala OR putamen OR pallidus OR caudate OR pons OR brainstem OR cerebellum OR hypothalamus) AND NOT (patient OR patients OR elders OR disorder OR dementia OR disease OR chil…	84
NeuroVault (05/29/2022)	1	default network subcortical	7
	2	default network	100
All databases total			1.585

## Sheet: Supplementary table 2
Supplementary Table 2. Search queries and the number of records found per database and repository for the meta-analysis of Alzheimer’s disease altered brain sites
Brain sites of functional connectivity alteration in Alzheimer’s disease
Database (date)	Query #	Query	# of records
PubMed (06/01/2022)	1	((resting-state fMRI OR rsfMRI OR rs-fMRI OR task-free fMRI OR default mode network OR default network)) AND ((subcortical OR nucleus OR nuclei OR thalamus OR thalamic OR basal ganglia OR striatum OR striatal OR amygdala OR putamen OR pallidus OR caudate OR pons OR brainstem OR cerebellum OR hypothalamus)) AND ((Alzheimer’s disease OR Alzheimer disease OR Alzheimer’s dementia OR Alzheimer dementi…	290
WoS (06/01/2022)	1	TS=(((resting-state fMRI OR rsfMRI OR rs-fMRI OR task-free fMRI OR default mode network OR default network)) AND ((subcortical OR nucleus OR nuclei OR thalamus OR thalamic OR basal ganglia OR striatum OR striatal OR amygdala OR putamen OR pallidum OR caudate OR pons OR brainstem OR cerebellum OR hypothalamus)) AND ((Alzheimer’s disease OR Alzheimer disease OR Alzheimer’s dementia OR Alzheimer dem…	357
Scopus (06/01/2022)	1	TITLE-ABS-KEY ( ( ( resting-state AND fmri OR rsfmri OR rs-fmri OR task-free AND fmri OR default AND mode AND network OR default AND network ) ) AND ( ( subcortical OR nucleus OR nuclei OR thalamus OR thalamic OR basal AND ganglia OR striatum OR striatal OR amygdala OR putamen OR pallidus OR caudate OR pons OR brainstem OR cerebellum OR hypothalamus ) ) AND ( ( alzheimer’s AND disease OR alzheime…	0
NeuroVault (06/01/2022)	1	default Alzheimer	4
All databases total			651

## Sheet: Supplementary table 3
Supplementary Table 3. Included studies and experiments for meta-analysis of the default mode network in healthy adults.
Study	Exp #	Sample			DMN extraction
		N	Age (mean) or range	Gender (male)	Network extraction technique	Initial space	Subcortical foci
Alves et al. (2019)	1	20	29 (6)	0.45	seed-based FC	MNI	thalamus, basal forebrain, mammillary bodies, midbrain, caudate nucleus
	2	20	29 (6)	0.45	seed-based FC	MNI
Smith et al. (2009)	1	36	range: 20 - 35	0.58	ICA	MNI	none
Choi et al. (2012)	1	500	range: 18 - 35	0.43	voxel-wise FC	MNI	striatum
Ji et al. (2020)	1	337	range: 22 - 35	N/A	voxel-wise FC	MNI
Bzdok et al. (2013)	2023-02-01	139	42.30	0.6	seed-based FC	MNI	amygdala, nucleus accumbens, and cerebellum
Buckner et al. (2011)	1	500	range: 18 - 35	0.43	voxel-wise FC	MNI	cerebellum
Bernard et al. (2014)	2023-04-01	31	22.76 (2.95)	0.48	seed-based FC	MNI	cerebellum (dentate gyrus), brainstem, putamen, caudate
Chase et al. (2020)	2023-04-01	196	39.80 (15.1)	0.61	seed-based FC	MNI	amygdala, caudate, and thalamus
Fang et al. (2020)	2023-02-01	35	23.69 (3.57)	0.43	seed-based FC	MNI	pons, cerebellum, and caudate
Li et al. (2013)	2023-02-01	20	range: 19 - 28	0.4	seed-based FC	MNI	caudate, cerebellum (crusI/II, lobule IX)
Grigg and Grady (2010)	1	20	23.70 (3)	0.5	seed-based FC	MNI	caudate, thalamus, cerebellum
Jung et al. (2014)	2023-04-01	59	25.81 (6.45)	0.56	seed-based and k-means	MNI	caudate, putamen
Blessing et al. (2016)	1	50	24.30 (4.10)	0.54	masked ICA and DR	MNI	nucleus acumbens, amygdala, cerebellum (crusI/II, lobule and vermis IX, lobule VIIIB and X), thalamus, ventral tegmental area
Kawabata et al. (2022)	1	101	range: 20 - 49	0.37	FCOR	MNI	cerebellum (crus I/II, lobule IX, vermis IX, X)
Zhou et al. (2011)	1	25	29.44 (8.47)	0.4	PCA-ICA	Talairach	none
Gultepe et al. (2013)	1	17	range: 21 - 39	0.47	seed-based FC	MNI	cerebellum (tonsil and crus)
Fan et al. (2021)	2023-06-01	100	range: 22 - 35	N/A	dynamic FC degree, ICA	"Talairach MNI"	none
Bär et al. (2016)	2023-04-01	154	28.80 (9.60)	0.47	seed-based FC	MNI	cerebellum (uvula, declive), ventral tegmental area, nucleus raphes dorsalis, substantia nigra
	5	154	28.80 (9.60)	0.47	graph theory	MNI	cerebellum (uvula, declive), ventral tegmental area, nucleus raphes dorsalis, and substantia nigra
	2023-07-06	77	28.8(9.60)	0.47	graph theory	MNI	cerebellum (uvula, declive), ventral tegmental area, nucleus raphes dorsalis, and substantia nigra
Lee and Xue (2018)	2023-03-01	36	27.40	0.5	seed-based FC	Talairach	cerebellum, thalamus, pons
Kark et al. (2021)	1	121	range: 22 - 35	0.4	seed-based FC	MNI	thalamus
Tsai et al. (2014)	1	22	23.80 (4.20)	1	seed-based FC	MNI	thalamus
Wang et al. (2016)	1	24	20.63 (3.20)	0.46	Full correlation matrix	MNI	none
Bernard et al. (2012)	1	39	22.76 (2.95)	0.56	seed-based FC	MNI	thalamus
Andrade et al. (2011)	1	25	24.70 (3.20)	0.52	seed-based FC	MNI	none
de la Cruz et al. (2019)	1	84	31.58 (10.76)	0.49	seed-based FC	MNI	amygdala, cerebellum
Jarrahi et al. (2016)	2023-04-01	15	range: 21 - 48	0	ICA	MNI	none
Abbreviations: DMN, default mode network; DR, dual regression; FC, functional connectivity; FCOR, functional connectivity overlap ratio; ICA, Independent Component Analysis; MNI, Montreal Neurological Initiative; PCA, principal component analysis.
References:
Alves, P. N., Foulon, C., Karolis, V. et al. An improved neuroanatomical model of the default-mode network reconciles previous neuroimaging and neuropathological findings. Commun Biol 2, 370 (2019).
Smith, S. M., Fox, P. T., Miller, K. L. et al. Correspondence of the brain’s functional architecture during activation and rest. Proc. Natl. Acad. Sci. U. S. A. 106, 13040–13045 (2009).
Choi, S.-H., Kim, Y.-B., Paek, S.-H. & Cho, Z.-H. Papez Circuit Observed by in vivo Human Brain With 7.0T MRI Super-Resolution Track Density Imaging and Track Tracing. Front. Neuroanat. 13, 17 (2019).
Ji, J. L., Spronk, M., Kulkarni, K., Repovš, G., Anticevic, A., & Cole, M. W. Mapping the human brain’s cortical-subcortical functional network organization. Neuroimage 185, 35–57 (2019).
Bzdok, D., Laird, A. R., Zilles, K., Fox, P. T. & Eickhoff, S. B. An investigation of the structural, connectional, and functional subspecialization in the human amygdala. Hum. Brain Mapp. 34, 3247–3266 (2013).
Buckner, R. L., Krienen, F. M., Castellanos, A., Diaz, J. C. & Yeo, B. T. T. The organization of the human cerebellum estimated by intrinsic functional connectivity. J. Neurophysiol. 106, 2322–2345 (2011).
Bernard, J. A., Peltier, S. J., Benson, B. L. et al. Dissociable functional networks of the human dentate nucleus. Cereb. Cortex 24, 2151–2159 (2014).
Chase, H. W., Grace, A. A., Fox, P. T., Phillips, M. L. & Eickhoff, S. B. Functional differentiation in the human ventromedial frontal lobe: A data-driven parcellation. Hum. Brain Mapp. 41, 3266–3283 (2020).
Fang, Z., Ray, L. B., Houldin, E., Smith, D., Owen, A. M., & Fogel, S. M. (2020). Sleep spindle-dependent functional connectivity correlates with cognitive abilities. Journal of cognitive neuroscience, 32(3), 446-466.
Li, W., Qin, W., Liu, H., Fan, L., Wang, J., Jiang, T., & Yu, C. (2013). Subregions of the human superior frontal gyrus and their connections. Neuroimage, 78, 46-58.
Grigg, O. & Grady, C. L. The default network and processing of personally relevant information: converging evidence from task-related modulations and functional connectivity. Neuropsychologia 48, 3815–3823 (2010).
Jung, W. H., Jang, J. H., Park, J. W., Kim, E., Goo, E. H., Im, O. S., & Kwon, J. S. (2014). Unravelling the intrinsic functional organization of the human striatum: a parcellation and connectivity study based on resting-state FMRI. PloS one, 9(9), e106768.
Blessing, E. M., Beissner, F., Schumann, A., Brünner, F. & Bär, K.-J. A data-driven approach to mapping cortical and subcortical intrinsic functional connectivity along the longitudinal hippocampal axis. Hum. Brain Mapp. 37, 462–476 (2016).
Kawabata, K., Bagarinao, E., Watanabe, H. et al. Functional connector hubs in the cerebellum. Neuroimage 257, 119263 (2022).
Zhou, J., Greicius, M. D., Gennatas, E. D. et al. Divergent network connectivity changes in behavioural variant frontotemporal dementia and Alzheimer’s disease. Brain 133, 1352–1367 (2010).
Gultepe, E., & He, B. (2013). A linear/nonlinear characterization of resting state brain networks in FMRI time series. Brain topography, 26, 39-49.
Fan, L., Zhong, Q., Qin, J., Li, N., Su, J., Zeng, L. L., ... & Shen, H. (2021). Brain parcellation driven by dynamic functional connectivity better capture intrinsic network dynamics. Human brain mapping, 42(5), 1416-1433.
Bär, K. J., de la Cruz, F., Schumann, A. et al. Functional connectivity and network analysis of midbrain and brainstem nuclei. Neuroimage 134, 53–63 (2016).
Lee, T.-W. & Xue, S.-W. Functional connectivity maps based on hippocampal and thalamic dynamics may account for the default-mode network. Eur. J. Neurosci. 47, 388–398 (2018).
Kark, S. M., Birnie, M. T., Baram, T. Z. & Yassa, M. A. Functional Connectivity of the Human Paraventricular Thalamic Nucleus: Insights From High Field Functional MRI. Front. Integr. Neurosci. 15, 662293 (2021).
Tsai, P. J., Chen, S. C. J., Hsu, C. Y. et al. Local awakening: regional reorganizations of brain oscillations after sleep. Neuroimage 102 Pt 2, 894–903 (2014).
Wang, Z., Zhang, M., Han, Y., Song, H., Guo, R., & Li, K. Differentially disrupted functional connectivity of the subregions of the amygdala in Alzheimer’s disease. J. Xray Sci. Technol. 24, 329–342 (2016).
Bernard, J. A., Seidler, R. D., Hassevoort, K. M. et al. Resting state cortico-cerebellar functional connectivity networks: a comparison of anatomical and self-organizing map approaches. Front. Neuroanat. 6, 31 (2012).
Andrade, K. C., Spoormaker, V. I., Dresler, M., Wehrle, R., Holsboer, F., Sämann, P. G., & Czisch, M. (2011). Sleep spindles and hippocampal functional connectivity in human NREM sleep. Journal of Neuroscience, 31(28), 10331-10339.
de la Cruz, F., Schumann, A., Köhler, S., Reichenbach, J. R., Wagner, G., & Bär, K. J. (2019). The relationship between heart rate and functional connectivity of brain regions involved in autonomic control. Neuroimage, 196, 318-328.
Jarrahi, B., & Mantini, D. (2016, August). Tracking intrinsic connectivity brain network features during successive (pseudo-) resting states and interoceptive task fmri. In 2016 38th Annual International Conference of the IEEE Engineering in Medicine and Biology Society (EMBC) (pp. 5567-5570). IEEE.

## Sheet: Supplementary table 4
Supplementary Table 4. Included studies and experiments for meta-analysis of altered brain sites in Alzheimer’s disease, in which Alzheimer's disease (AD) < healthy controls (HC).
Study	Exp #	Sample																		Data analysis
		HC							AD											analysis
		N	Age (mean (SD) or range)	Gender (male)	MMSE	MoCA	Education (years)	CDR	N	Age (mean (SD) or range)	Gender (male)	Diagnosis	Criteria	CDR	MMSE	MoCA	Education (years)	APOE ε4 (n,%)	Biomarkers
Balachandar et al. 2015 (ref. 130)	1	15	64,4 (8,9)	0.6			14.47 (3.3)		15	67,33 (6,6)	0.6	mild AD	McKhann et al. (2011)	1			10.27 (4.7)			ICA + DR
Qi et al., 2019 (ref. 132)	1	26	71,3 (6,8)	0.54	28.3 (0.5)		11 (0.9)	0	20	73,1 (6,7)	0.45	probable AD (NINCDS-ADRDA)	NINCDS-ADRDA	1	17.5 (0.1)		10.5 (0.6)			seed-based FC
Zheng et al., 2017 (ref. 133)	1	38	68.39 (7.78)	0.34	28.63 (0.67)	28.63 (0.67)		0	32	71.25 (8.63)	0.44	possible/probable AD	Dubois et al. (2007, 2010)	0.5 (n = 14), 1 (n = 18)	18.56 (3.99)	14.94 (3.23)				seed-based FC
Multani et al., 2019 (ref. 136)	1	10	62.5 (5.5)	0.4				0	18	70.56 (10.4)	0.39	AD	McKhann et al. (2011)	0.5 - 1* (CDR SoB: 4.5 (2))						seed-based FC
Chabran et al., 2020 (ref. 137)	1	22	66.5 (7.8)	0.5	28.9 (0.9)				58	73.7 (8.3)	0.37	AD	Dubois et al. (2007)		24.4 (3.2)					ROI-to-ROI FC
Zhou et al., 2021 (ref. 138)	1	42	69.86 (6.66)	0.43	29.29 (0.86)	27.09 (1.48)	14.35 (3.05)		46	73.17 (7.09)	0.41	probable AD	McKhann et al. (2011)		18.52 (3.48)	14.02 (4.26)	12.74 (4.32)	29 (63.04%)		seed-based FC
Yao et al., 2013 ref. 48)	2023-02-01	27	69.2 (6.5)	0.59	28.9 (1.0)			0	35	72.4 (8.5)	0.34	probable AD	ICD-10 criteria for AD	1.3 ± 0.5	19.7 (4.1)					seed-based FC
Zhang et al., 2009 (ref. 51)	1	16	71.3 (4.9)	0.44	28.5 (1.1)		10 (4.9)	0	16	71.6 (5.5)	0.38	possible/probable AD (NINCDS-ADRDA)	DSM-IV criteria for dementia, and NINCDS-ADRDA	0.5 - 1			9.6 (5.5)			seed-based FC
Tang et al., 2021 (ref. 56)	2023-04-01	20	62.6 (6.95)	0.55	27.15 (1.35)	25.23 (1.36)	8.65 (4.62)	0	27	64.81 (8.24)	0.41	AD	McKhann et al. (2011)		12.48 (5.23)	7.19 (4.28)	7.59 (5.54)		CSF Aβ1–42, t-tau, and p-tau**	seed-based FC
Grajski et al., 2019 (ref. 140)	2023-02-01	32	74.2 (5.5)	0.44	median: 29.5		16 (2.2)	0	34	73.4 (7.2)	0.62	AD ADNI	MMSE scores between 20-26 (inclusive), CDR of 0.5 or 1.0, and meets NINCDS/ADRDA criteria for probable AD	0.5	median: 25		17 (2.6)	9 (26%)		ROI-to-ROI FC
Wang et al., 2016 (ref. 141)	1	38	68.39 (7.78)	0.34	28.63 (0.67)	28.63 (0.67)	9.64 (2.57)	0	32	71.25 (8.63)	0.44	possible/probable AD	Dubois et al. (2007, 2010)	0.5 (n=14), 1 (n=18)	18.56 (3.99)	14.94 (3.23)	9.82 (3.12)			seed-based FC
Altunkaya et al., 2020 (ref. 142)	1	23	65.7 (7.42)	0.52	27.8 (1.60)		10.2 (3.32)	0	34	77.8 (6.51)	0.5	AD	McKhann et al. (2011)	0.5 - 1 (CDR SoB: 4.4 (0.82))	21.7 (4.29)		8.2 (3.67)			constrained group ICA
Kim et al., 2016 (ref. 143)	1	65	69.9 (3.9)	0.34	28.9 (1.2)		12.8 (4.7)	0	37	66.8 (8.7)	0.38	probable AD	McKhann et al. (1984), had minimal WMH, and had significant PiB-PET amyloid burden	1 (CDR SoB: 4.8 (2.4))	18.1 (4.2)		10.6 (5.5)		PiB(+) AD	group ICA
Zhou et al., 2010 (ref. 145)	2023-02-01	12	62.0 (8.9)	0.42	29.6 (0.7)			0	12	63.3 (7.7)	0.42	probable AD	McKhann et al. (2011)	1	21.2 (5.1)		15.1 (3.9)			ICA
Ji et al., 2021 (ref. 146)	1	12	64.83 (6.94)	0.58		27.75 (0.62)	11.58 (4.60)	0	12	67.58 (9.05)	0.58	probable AD	McKhann et al. (1984)	1.04 (0.33)		14.83 (3.41)	9.17 (3.19)			group ICA
Gour et al., 2014 (ref. 147)	2023-08-01	14	72.8 (3)	0.29	29 (0.5)		13.3 (3.4)	0	14	75.1 (2.9)	0.43	probable AD	McKhann et al. (1984, 2011)	1	21.5 (3.2)		10.6 (4.3)	7 (50%)		seed-based FC
Dai et al., 2015 (ref. 148)	1	38	68.39 (7.78)	0.34	28.63 (0.67)	28.63 (0.79)	9.95 (3.44)	0	32	71.25 (8.63)	0.44	possible/probable AD	Dubois et al. (2007, 2010), and MKhann et al. (2011)	1 (n=18), 0.5 (n=14)	18.56 (3.99)	14.94 (4.12)	9.75 (3.14)			nodal FC strenght
Wang et al., 2015 (ref. 149)	1	16	69.25 (7.83)	0.44	28.63 (0.72)	28.56 (0.81)	9.50 (3.54)	0	16	71.56 (5.93)	0.44	possible/probable AD	DSM-IV and McKhann et al. (1984)	0.84 (0.51)	18.00 (3.42)	15.56 (3.05)	9.81 (3.62)			VMHC
Mascali et al., 2015(ref. 150)	1	10	66.0 (9.6)	0.7	29.30 (0.67)		14.5 (3.0)		10	72.3 (8.3)	0.4	probable AD	McKhann et al. (1984)		21.5 (3.7)		8.6 (3.6)			coupling between FC and ALFF
Herdick et al., 2020 (ref. 151)	2023-02-01	174	68.9 (5.2)	0.41	29.5 (0.8)		14.8 (2.7)		51	73.0 (6.6)	0.43	probable AD	McKhann et al. (2011)		23.1 (3.4)		13.7 (3.1)			seed-based FC
Qiao et al., 2018 (ref. 152)	1	34	65.55 (8.98)	0.62	19 - 23		11.31 (3.75)	0	34	68.64 (9.85)	0.5	AD	McKhann et al. (1984)	1	21.50 (1.61)		11.31 (3.75)			3LHPM-ICA
Lee et al., 2020 (ref. 153)	1	25	71.56 (5.98)	0.52	27.41 (0.75)				57	75.11 (8.38)	0.33	AD	McKhann et al. (1984), and 18 23 F-FBB PET		20.55 (0.46)		10.31 (5.09)		18 23 F-FBB PET	seed-based FC
Ortner et al., 2016 (ref. 154)	1	33	56.15 (9.31)	0.36	29.44 (0.78)		10.67 (1.71)	0	38	62.86 (8.90)	0.5	probable AD	McKhann et al. (2011), with decreased Aβ42 in CSF, and/or reduced glucose metabolism in the temporoparietal cortex on FDG-PET		21.91 (5.57)		9.48 (2.82)		CSF Aβ42, and/or FDG-PET	seed-based FC
Peraza et al., 2016 (ref. 155)	1	17	76.75 (5.93)	0.81	29.1 (0.88)				24	75.39 (8.6)	0.83	AD	NINCDS-ADRDA		21.83 (3.8)					ReHo
Ma et al., 2022 (ref. 156)	1	33	64.94 (9.39)	0.45	28.03 (1.36)	27.09 (1.55)	10.76 (3.11)	0	34	65.88 (8.26)	0.41	probable AD	McKhann et al. (2011)	1.26 (0.60)	16.12 (6.15)	10.25 (5.34)	9.62 (4.81)			node degree
Hafkemeijer et al., 2015 (ref. 157)	1	29	62.8 (5.1)	0.59	28.8 (1.4)			0	31	65.3 (7.0)	0.76	probable AD	McKhann et al. (2011)	0.8 (0.3)	22.7 (2.8)					network-to-ROI and ROI-to-ROI FC
Abbreviations: 18 23 F-FBB, 18F-florbetaben; 3LHPM, three-level hierarchical partner matching; AD, Alzheimer’s disease; ALFF, amplitude of low-frequency fluctuations; CDR, Clinical Dementia Rating; CDR-SoB, CDR sum of boxes; CSF, cerebrospinal fluid; FC, functional connectivity; GLM, general linear model; ICA, independent component analysis; MMSE, Mini-Mental State Examination; MoCA, Montreal Cog…
* CDR equivalence from the CDR-SoB scores is derived from O'Bryant et al. (2008)
** Whether the biomarker was used for diagnosis or not is not specified
CDR-SoB to CDR equivalence from O'Bryant et al. (2008); https://jamanetwork.com/journals/jamaneurology/fullarticle/796037
References:
Balachandar, R., John, J. P., Saini, J., Kumar, K. J., Joshi, H., Sadanand, S., ... & Bharath, S. (2015). A study of structural and functional connectivity in early Alzheimer's disease using rest fMRI and diffusion tensor imaging. International journal of geriatric psychiatry, 30(5), 497-504.
Qi, Z., An, Y., Zhang, M., Li, H. J., & Lu, J. (2019). Altered cerebro-cerebellar limbic network in AD spectrum: a resting-state fMRI study. Frontiers in Neural Circuits, 13, 72.
Zheng, W., Liu, X., Song, H., Li, K., & Wang, Z. (2017). Altered functional connectivity of cognitive-related cerebellar subregions in Alzheimer’s disease. Frontiers in aging neuroscience, 9, 143.
Multani, N., Taghdiri, F., Anor, C. J., Tang-Wai, D. F., & Tartaglia, M. C. Association between social cognition changes and resting state functional connectivity in frontotemporal dementia, Alzheimer’s disease, Parkinson's disease, and healthy controls. Front. Neurosci. 13, 1259 (2019).
Chabran, E., Noblet, V., Loureiro de Sousa, P., Demuynck, C., Philippi, N., Mutter, C., ... & Blanc, F. (2020). Changes in gray matter volume and functional connectivity in dementia with Lewy bodies compared to Alzheimer’s disease and normal aging: implications for fluctuations. Alzheimer's research & therapy, 12, 1-13.
Zhou, Z., Zhu, R., Shao, W., Zhang, S. J., Wang, L., Ding, X. J., & Peng, D. T. (2021). Changes in resting-state functional connectivity of cerebellum in amnestic mild cognitive impairment and Alzheimer’s disease: A case-control study. Frontiers in systems neuroscience, 15, 596221.
Yao, H., Liu, Y., Zhou, B. et al. Decreased functional connectivity of the amygdala in Alzheimer’s disease revealed by resting-state fMRI. Eur. J. Radiol. 82, 1531–1538 (2013).
Zhang, H. Y., Wang, S. J., Xing, J. et al. Detection of PCC functional connectivity characteristics in resting-state fMRI in mild Alzheimer’s disease. Behav. Brain Res. 197, 103–108 (2009).
Tang, F., & Zhu, D. (2021). Differences changes in cerebellar functional connectivity between mild cognitive impairment and Alzheimer's disease: a seed-based approach. Frontiers in Neurology, 12, 645171.
Grajski, K. A., Bressler, S. L., & Alzheimer's Disease Neuroimaging Initiative. (2019). Differential medial temporal lobe and default-mode network functional connectivity and morphometric changes in Alzheimer's disease. NeuroImage: Clinical, 23, 101860.
Wang, Z., Zhang, D., Liang, B., Chang, S., Pan, J., Huang, R., & Liu, M. (2016). Prediction of biological motion perception performance from intrinsic brain network regional efficiency. Frontiers in human neuroscience, 10, 552.
Altunkaya, S., Huang, S. M., Hsu, Y. H., Yang, J. J., Lin, C. Y., Kuo, L. W., & Tu, M. C. (2022). Dissociable functional brain networks associated with apathy in subcortical ischemic vascular disease and Alzheimer’s disease. Frontiers in Aging Neuroscience, 13, 717037.
Kim, H. J., Cha, J., Lee, J. M., Shin, J. S., Jung, N. Y., Kim, Y. J., ... & Seo, S. W. (2016). Distinctive resting state network disruptions among Alzheimer’s disease, subcortical vascular dementia, and mixed dementia patients. Journal of Alzheimer's Disease, 50(3), 709-718.
Zhou, J., Greicius, M. D., Gennatas, E. D., Growdon, M. E., Jang, J. Y., Rabinovici, G. D., ... & Seeley, W. W. (2010). Divergent network connectivity changes in behavioural variant frontotemporal dementia and Alzheimer’s disease. Brain, 133(5), 1352-1367.
Ji, S., Zhang, H., Qin, W., Liu, M., Zheng, W., Han, Y., ... & Wang, Z. (2021). Effect of acupuncture stimulation of hegu (LI4) and taichong (LR3) on the resting-state networks in Alzheimer’s disease: Beyond the default mode network. Neural Plasticity, 2021.
Gour, N., Felician, O., Didic, M., Koric, L., Gueriot, C., Chanoine, V., ... & Ranjeva, J. P. (2014). Functional connectivity changes differ in early and late‐onset alzheimer's disease. Human brain mapping, 35(7), 2978-2994.
Dai, Z., Yan, C., Li, K., Wang, Z., Wang, J., Cao, M., ... & He, Y. (2015). Identifying and mapping connectivity patterns of brain network hubs in Alzheimer's disease. Cerebral cortex, 25(10), 3723-3742.
Wang, Z., Wang, J., Zhang, H., Mchugh, R., Sun, X., Li, K., & Yang, Q. X. (2015). Interhemispheric functional and structural disconnection in Alzheimer’s disease: a combined resting-state fMRI and DTI study. PLoS One, 10(5), e0126310.
Mascali, D., DiNuzzo, M., Gili, T., Moraschi, M., Fratini, M., Maraviglia, B., ... & Giove, F. (2015). Intrinsic patterns of coupling between correlation and amplitude of low-frequency fMRI fluctuations are disrupted in degenerative dementia mainly due to functional disconnection. PloS one, 10(4), e0120988.
Herdick, M., Dyrba, M., Fritz, H. C. J., Altenstein, S., Ballarini, T., Brosseron, F., ... & Grothe, M. J. (2020). Multimodal MRI analysis of basal forebrain structure and function across the Alzheimer’s disease spectrum. NeuroImage: Clinical, 28, 102495.
Qiao, J., Lv, Y., Cao, C., Wang, Z., & Li, A. (2018). Multivariate deep learning classification of Alzheimer’s disease based on hierarchical partner matching independent component analysis. Frontiers in aging neuroscience, 10, 417.
Lee, Y. H., Bak, Y., Park, C. H., Chung, S. J., Yoo, H. S., Baik, K., ... & Lee, P. H. (2020). Patterns of olfactory functional networks in Parkinson's disease dementia and Alzheimer's dementia. Neurobiology of aging, 89, 63-70.
Ortner, M., Pasquini, L., Barat, M., Alexopoulos, P., Grimmer, T., Förster, S., ... & Peters, H. (2016). Progressively disrupted intrinsic functional connectivity of basolateral amygdala in very early Alzheimer’s disease. Frontiers in neurology, 7, 210513.
Peraza, L. R., Colloby, S. J., Deboys, L., O'Brien, J. T., Kaiser, M., & Taylor, J. P. (2016). Regional functional synchronizations in dementia with Lewy bodies and Alzheimer's disease. International Psychogeriatrics, 28(7), 1143-1151.
Ma, W. Y., Yao, Q., Hu, G. J., Ge, H. L., Xue, C., Wang, Y. Y., ... & Chen, J. (2022). Reorganization of rich clubs in functional brain networks of dementia with Lewy bodies and Alzheimer’s disease. NeuroImage: Clinical, 33, 102930.
Hafkemeijer, A., Möller, C., Dopper, E. G., Jiskoot, L. C., Schouten, T. M., Van Swieten, J. C., ... & Rombouts, S. A. (2015). Resting state functional connectivity differences between behavioral variant frontotemporal dementia and Alzheimer's disease. Frontiers in human neuroscience, 9, 474.

## Sheet: Supplementary table 5
Supplementary Table 5. Included studies and experiments for meta-analysis of the altered brain sites in Alzheimer’s disease, in which AD > HC.
Study	Exp #	Sample
		HC							AD
		N	Age (mean (SD) or range)	Gender (male)	MMSE	MoCA	Education (years)	CDR	N	Age (mean (SD) or range)	Gender (male)	Diagnosis	Criteria	CDR	MMSE	MoCA	Education (years)	APOE ε4 (n,%)	Biomarkers	Data analysis
Qi et al., 2019	1	26	71,3 (6,8)	0.54	28.3 (0.5)		11 (0.9)	0	20	73,1 (6,7)	0.45	probable AD	NINCDS-ADRDA	1	17.5 (0.1)		10.5 (0.6)			seed-based FC
Multani et al., 2019	1	10	62.5 (5.5)	0.4				0	18	70.56 (10.4)	0.39	AD	McKhann et al. (2011)	0.5 - 1* (CDR SoB: 4.5 (2))						seed-based FC
Tu et al 2020	1	23	65.1 (6.97)	0.48	27.9 (1.6)		10.2 (3.32)	0 (CDR-SoB: 0.6 (0.46))	32	77.3 (6.40)	0.5	AD	McKhann et al. (2011)	0.5 - 1 (CDR-SoB: 4.2 (2.71))	22.6 (3.92)		8.8 (3.98)			ReHo
Olivito et al., 2020	1	58	64.7 (8.7)	0.81					78	73.54 (6.4)	0.73	probable AD	McKhann et al. (1984, 2011), HIS < 4							seed-based FC
Chabran et al., 2020	1	22	66.5 (7.8)	0.5	28.9 (0.9)				58	73.7 (8.3)	0.37	AD	Dubois et al. (2007)		24.4 (3.2)					ROI-to-ROI FC
Zhang et al., 2009	1	16	71.3 (4.9)	0.44	28.5 (1.1)		10 (4.9)	0	16	71.6 (5.5)	0.38	possible or probable AD	DSM-IV criteria for dementia, NINCDS-ADRDA criteria for possible/probable AD	0.5 - 1	22 (3.5)		9.6 (5.5)			seed-based FC
Grajski et al., 2019	2023-02-01	32	74.2 (5.5)	0.44	median: 29.5		16 (2.2)	0	34	73.4 (7.2)	0.62	AD ADNI	MMSE scores between 20-26 (inclusive), CDR of 0.5 or 1.0, and meets NINCDS/ADRDA criteria for probable AD	0.5	median: 25		17 (2.6)	9 (26%)		ROI-to-ROI FC
Altunkaya et al., 2020	1	23	65.7 (7.42)	0.52	27.8 (1.60)		10.2 (3.32)	0	34	77.8 (6.51)	0.5	AD	McKhann et al. (2011) and HIS <= 4	(CDR-SoB: 4.4 (2.82))	21.7 (4.29)		8.2 (3.67)			constrained group ICA
Zhou et al., 2010	2023-02-01	12	62.0 (8.9)	0.42	29.6 (0.7)		15.8 (3.1)	0	12	63.3 (7.7)	0.42	probable AD	McKhann et al. (1984)	1.0 (0.4)	21.2 (5.1)		15.1 (3.9)			ICA
Gour et al., 2014	2023-08-01	14	72.8 (3)	0.29	29 (0.5)		13.3 (3.4)	0	14	75.1 (2.9)	0.43	probable amnestic AD with high level of evidence of AD pathophysiological process	McKhann et al. (2011) and biomarkers for amyloidopathy and neuronal injury	1	21.5 (3.2)		10.6 (4.3)	7 (50%)	CSF levels of phosphotau 181 and amyloid	seed-based FC
Mascali et al., 2015	1	10	66.0 (9.6)	0.7	29.30 (0.67)		14.5 (3.0)		10	72.3 (8.3)	0.4	probable AD	McKhann et al. (1984)		21.5 (3.7)		8.6 (3.6)			coupling between FC and ALFF
Peraza et al., 2016	1	17	76.75 (5.93)	0.81	29.1 (0.88)				24	75.39 (8.6)	0.83	AD	revised criteria NINCDS-ADRDA		21.83 (3.8)					ReHo
Ma et al., 2022	1	33	64.94 (9.39)	0.45	28.03 (1.36)	27.09 (1.55)	10.76 (3.11)	0	34	65.88 (8.26)	0.41	probable AD	McKhann et al. (2011)	1.26 (0.60)	16.12 (6.15)	10.25 (5.34)	9.62 (4.81)			node degree
Kenny et al., 2013	2023-02-01	16	76.3 (8.3)	0.56	28.6 (1.3)		11.5 [9-18]		16	77.3 (8.9)	0.5	probable AD	McKhann et al. (1984)		21.1 (3.5)		10.5 [9-16]			seed-based FC
Gong et al., 2019	1	67	average 73.33	0.43	average: 28.78		average: 16.32	0	29	average 73.05	0.52	AD ADNI	Caucasian, R-fMRI and T1-weighted scan availability, data on SNP rs3865444 genotypes of CD33, ADAS-Cog, MMSE score, MMSE scores between 20-26 (inclusive), CDR of 0.5 or 1.0, and meets NINCDS/ADRDA criteria for probable AD	0.5 - 1	average: 22.36		average: 15.71		subgroups of SNP rs3865444 genotypes of CD33	global FC density
References:
Qi, Z., An, Y., Zhang, M., Li, H. J., & Lu, J. (2019). Altered cerebro-cerebellar limbic network in AD spectrum: a resting-state fMRI study. Frontiers in Neural Circuits, 13, 72.
Multani, N., Taghdiri, F., Anor, C. J., Tang-Wai, D. F., & Tartaglia, M. C. Association between social cognition changes and resting state functional connectivity in frontotemporal dementia, Alzheimer’s disease, Parkinson's disease, and healthy controls. Front. Neurosci. 13, 1259 (2019).
Tu, M. C., Hsu, Y. H., Yang, J. J., Huang, W. H., Deng, J. F., Lin, S. Y., ... & Kuo, L. W. (2020). Attention and functional connectivity among patients with early-stage subcortical ischemic vascular disease and Alzheimer’s disease. Frontiers in aging neuroscience, 12, 239.
Olivito, G., Serra, L., Marra, C., Di Domenico, C., Caltagirone, C., Toniolo, S., ... & Bozzali, M. (2020). Cerebellar dentate nucleus functional connectivity with cerebral cortex in Alzheimer's disease and memory: a seed-based approach. Neurobiology of aging, 89, 32-40.
Chabran, E., Noblet, V., Loureiro de Sousa, P., Demuynck, C., Philippi, N., Mutter, C., ... & Blanc, F. (2020). Changes in gray matter volume and functional connectivity in dementia with Lewy bodies compared to Alzheimer’s disease and normal aging: implications for fluctuations. Alzheimer's research & therapy, 12, 1-13.
Zhang, H. Y., Wang, S. J., Xing, J. et al. Detection of PCC functional connectivity characteristics in resting-state fMRI in mild Alzheimer’s disease. Behav. Brain Res. 197, 103–108 (2009).
Grajski, K. A., Bressler, S. L., & Alzheimer's Disease Neuroimaging Initiative. (2019). Differential medial temporal lobe and default-mode network functional connectivity and morphometric changes in Alzheimer's disease. NeuroImage: Clinical, 23, 101860.
Altunkaya, S., Huang, S. M., Hsu, Y. H., Yang, J. J., Lin, C. Y., Kuo, L. W., & Tu, M. C. (2022). Dissociable functional brain networks associated with apathy in subcortical ischemic vascular disease and Alzheimer’s disease. Frontiers in Aging Neuroscience, 13, 717037.
Zhou, J., Greicius, M. D., Gennatas, E. D., Growdon, M. E., Jang, J. Y., Rabinovici, G. D., ... & Seeley, W. W. (2010). Divergent network connectivity changes in behavioural variant frontotemporal dementia and Alzheimer’s disease. Brain, 133(5), 1352-1367.
Gour, N., Felician, O., Didic, M., Koric, L., Gueriot, C., Chanoine, V., ... & Ranjeva, J. P. (2014). Functional connectivity changes differ in early and late‐onset alzheimer's disease. Human brain mapping, 35(7), 2978-2994.
Mascali, D., DiNuzzo, M., Gili, T., Moraschi, M., Fratini, M., Maraviglia, B., ... & Giove, F. (2015). Intrinsic patterns of coupling between correlation and amplitude of low-frequency fMRI fluctuations are disrupted in degenerative dementia mainly due to functional disconnection. PloS one, 10(4), e0120988.
Peraza, L. R., Colloby, S. J., Deboys, L., O'Brien, J. T., Kaiser, M., & Taylor, J. P. (2016). Regional functional synchronizations in dementia with Lewy bodies and Alzheimer's disease. International Psychogeriatrics, 28(7), 1143-1151.
Ma, W. Y., Yao, Q., Hu, G. J., Ge, H. L., Xue, C., Wang, Y. Y., ... & Chen, J. (2022). Reorganization of rich clubs in functional brain networks of dementia with Lewy bodies and Alzheimer’s disease. NeuroImage: Clinical, 33, 102930.
Kenny, E. R., O'Brien, J. T., Firbank, M. J., & Blamire, A. M. (2013). Subcortical connectivity in dementia with Lewy bodies and Alzheimer's disease. The British Journal of Psychiatry, 203(3), 209-214.
Gong, L., Xu, R., Lan, L., Liu, D., Shen, J., Zhang, B., & Alzheimer's Disease Neuroimaging Initiative. (2019). The CD33 genotype associated cognitive performance was bidirectionally modulated by intrinsic functional connectivity in the Alzheimer’s disease spectrum. Biomedicine & Pharmacotherapy, 115, 108903.

## Sheet: Supplementary table 6
Supplementary Table 6. Coordinates for the ten clusters in the functional connectivity map from the default mode network meta-analytical mask, at threshold t > 7, in the Human Connectome Project (HCP) 7T dataset.
Number of voxels	Peak t statistic	Peak X (voxel)	Peak Y (voxel)	Peak Z (voxel)	COG X (voxel)	COG Y (voxel)	COG Z (voxel)
19326	2023-05-24	57	70	50	58.5	103	58.5
12690	37.4	57	43	59	56.1	48.9	57.5
4357	2023-01-20	95	78	32	91	68.7	35.2
3307	31	88	35	67	84.7	38.8	65.4
3187	2023-02-27	36	31	24	37.4	31.4	2023-02-23
3126	18	20	73	37	2023-07-20	73.2	33.6
2700	2023-08-31	23	40	64	2023-02-25	41.5	64.7
2327	2023-04-21	78	32	23	74.5	2023-07-30	2023-06-22
1157	2023-05-31	59	44	16	56	45.5	2023-04-17
932	2023-04-17	39	89	34	2023-08-31	99.1	36.6
338	2023-04-12	35	62	78	33.3	64	80.2
229	11	25	71	69	2023-01-22	73.8	64.2
213	2023-04-10	77	60	80	78.3	62.2	80.8
206	2023-07-10	91	73	66	89.4	72.2	64.6
150	12	60	63	81	58.3	62.1	83.5
146	2023-03-13	54	62	82	53.5	62.6	83.9
118	2023-02-11	48	58	87	48.5	59	88.2
116	2023-06-19	56	65	32	55.9	63.6	32.5
109	2023-01-11	64	58	85	63	58.6	87.8
24	8.72	20	96	53	2023-05-20	95.5	53.3
24	8.77	81	71	29	80.8	70.2	2023-07-28
17	2023-02-11	54	75	39	54.3	74.2	38.5
16	9.67	35	63	55	34.5	64.4	55.3
14	9.67	79	88	27	78.9	88.1	2023-01-27
14	2023-06-11	64	60	31	64.3	60.1	2023-07-30
11	8.57	78	60	57	77.6	61.3	55.5
Abbreviations: COG, Center Of Gravity.

## Sheet: Supplementary table 7
Supplementary Table 7. Coordinates of the functional connectivity map to the default mode network meta-analytical cluster 1 (bilateral posterior cingulate cortex, precuneus), at threshold t > 7, in the HCP 7T dataset.
Number of voxels	Peak t statistic	Peak X (voxel)	Peak Y (voxel)	Peak Z (voxel)	COG X (voxel)	COG Y (voxel)	COG Z (voxel)
12381	23	56	116	42	58.3	106	57.8
10837	50.5	57	43	59	57.6	46.9	59.3
3239	2023-02-19	94	72	39	91.6	69.4	35.2
2809	2023-08-26	88	35	67	84	37.9	65.5
1918	25	23	40	64	2023-07-25	40.4	64.2
1840	19	32	33	22	37.2	2023-01-31	2023-05-22
1795	2023-04-17	16	78	34	2023-07-20	76.3	32.5
1303	2023-09-21	41	67	35	40.3	64.7	34.3
1047	2023-09-17	81	33	22	73.9	2023-07-29	2023-02-22
963	2023-03-19	54	44	14	55.5	45.7	2023-02-17
399	2023-06-13	80	99	36	79.5	96.1	35.9
370	2023-03-16	33	101	38	33.4	98.7	36.5
255	2023-08-10	35	62	78	33.2	63.7	80.5
201	2023-06-12	61	61	51	60.2	63.9	50.3
136	2023-07-10	25	71	69	2023-01-22	73.3	66
126	2023-02-09	79	62	85	78.8	62.3	80.8
125	2023-02-13	54	61	82	53.6	62.4	83.6
98	11	60	63	81	58.4	61.8	83.6
95	9.68	85	93	59	87.7	93.4	55.3
90	2023-06-09	92	73	67	89.8	72.2	64.9
82	17	56	64	32	56	63.6	32.2
73	2023-01-10	48	58	86	48.5	58.5	87.9
73	2023-06-10	62	57	86	63	58.7	87.9
49	2023-01-13	50	61	51	50.3	61.2	50.4
22	9.41	82	33	16	81.1	33.5	2023-03-15
17	9.28	35	86	28	34.1	87.2	2023-08-27
14	9.34	66	35	26	65.4	34.7	2023-06-26
Abbreviations: COG, Center Of Gravity.

## Sheet: Supplementary table 8
Supplementary Table 8. Coordinates of the functional connectivity map to the default mode network meta-analytical cluster 2 (left inferior parietal lobule, angular gyrus), at threshold t > 7, in the HCP 7T dataset.
Number of voxels	Peak t statistic	Peak X (voxel)	Peak Y (voxel)	Peak Z (voxel)	COG X (voxel)	COG Y (voxel)	COG Z (voxel)
14762	2023-03-21	70	95	71	61.1	104	60.2
8182	2023-09-29	56	37	66	56.3	45.5	62.7
4261	2023-08-18	95	57	45	91.4	67.3	35.5
3447	37.1	88	36	66	84.5	39	65.9
2954	2023-01-19	32	34	22	37.5	31.4	2023-01-23
2311	2023-06-27	23	40	64	2023-05-25	41.1	65.2
2306	16	17	72	39	2023-08-19	72.9	33.9
1402	2023-06-18	79	33	22	74.9	30.2	2023-02-22
1071	2023-03-21	72	67	35	71.4	63.1	34.4
900	2023-08-18	53	46	17	55.5	45.5	2023-03-17
855	2023-06-19	39	68	34	40.1	65.2	33.9
553	2023-02-13	33	102	38	2023-08-30	101	36.6
99	9.81	24	72	66	2023-06-22	73.9	64.1
76	10	61	86	53	63.5	85.3	54.5
75	2023-05-12	61	61	51	61.4	60.3	49.5
75	2023-06-10	51	91	48	50	87.8	52.6
61	11	54	62	83	53.7	62	83.4
56	2023-06-09	91	73	66	89.5	72.3	65.5
56	9.22	38	116	47	37.8	114	47.5
53	2023-09-10	55	89	41	56	88.1	41
37	2023-08-12	51	62	51	50.3	60.8	50.3
35	8.89	35	62	78	34.4	62	80.9
35	2023-07-13	56	65	32	56.3	65.2	31.9
28	2023-05-10	66	35	26	66.2	34.2	2023-09-26
15	8.82	35	86	28	34.6	86.4	2023-05-27
15	8.65	58	80	45	58	81.2	45.5
14	8.59	77	40	26	76.7	38.7	2023-05-26
13	2023-06-08	60	63	81	58.5	61.9	82.4
13	7.95	57	69	51	57.9	68.3	51.5
11	7.88	29	68	79	2023-05-29	68	78.7
Abbreviations: COG, Center Of Gravity.

## Sheet: Supplementary table 9
Supplementary Table 9. Coordinates of the functional connectivity map to the default mode network meta-analytical cluster 3 ( bilateral medial frontal pole), at threshold t > 7, in the HCP 7T dataset.
Number of voxels	Peak t statistic	Peak X (voxel)	Peak Y (voxel)	Peak Z (voxel)	COG X (voxel)	COG Y (voxel)	COG Z (voxel)
8653	2023-04-19	54	51	57	55.7	46.1	62
6643	47.1	50	104	42	55.3	107	48.8
1524	2023-07-15	25	37	69	2023-04-25	40.3	65.3
1173	2023-01-14	41	98	75	40.3	96.5	72.9
915	2023-08-13	79	30	71	83.6	35.6	67
551	2023-03-13	70	96	69	70	95.7	73
455	2023-01-13	71	66	36	71.1	59.5	35.5
398	2023-04-14	40	67	35	40.5	61.1	35.6
318	2023-09-11	63	49	17	57	46.6	2023-02-16
306	2023-07-10	83	35	22	83.7	37.5	2023-08-20
247	2023-01-10	18	75	37	2023-03-18	73.8	36.3
123	2023-04-10	49	62	52	53	65.6	51.3
114	2023-06-10	63	26	19	64	2023-04-25	2023-02-20
109	2023-02-12	39	90	35	36.2	89.5	36.6
61	8.68	92	77	36	92.1	75.4	35.6
58	2023-09-10	77	88	37	76.2	87.8	36.2
52	8.86	34	102	40	34.6	101	37.7
50	2023-08-14	56	66	33	55.9	65.9	32.9
44	9.36	26	35	22	2023-07-26	36.3	2023-09-20
31	8.35	14	64	40	2023-07-14	63.3	40.8
26	9.76	30	43	18	2023-09-28	42	2023-07-18
21	9.41	82	34	14	82.2	35.2	2023-08-14
20	9.38	48	25	21	48.2	2023-03-25	21
16	2023-03-10	54	62	45	53.7	63.7	44.8
16	2023-07-08	69	28	30	72.7	2023-04-27	2023-09-28
15	9.67	58	62	45	58.1	63.8	44.7
14	9.58	76	40	26	77.3	40.3	2023-09-25
11	8.51	16	76	30	2023-05-16	76.3	2023-09-29
Abbreviations: COG, Center Of Gravity.

## Sheet: Supplementary table 10
Supplementary Table 10. Coordinates of the functional connectivity map to the default mode network meta-analytical cluster 4 (right parahippocampal gyrus, amygdala, hippocampus), at threshold t > 7, in the Human Connectome Project 7T dataset.
Number of voxels	Peak t statistic	Peak X (voxel)	Peak Y (voxel)	Peak Z (voxel)	COG X (voxel)	COG Y (voxel)	COG Z (voxel)
10872	2023-07-17	31	66	74	49.8	66.5	71.6
10790	66.4	39	69	33	55.1	51.6	50.3
5729	2023-06-18	70	94	70	57.2	106	60
2366	2023-05-16	93	73	39	92.2	70.6	39.5
2323	20	85	34	64	83.1	35.6	64.2
1855	2023-09-17	21	39	62	2023-03-26	38.7	62.5
542	2023-03-13	34	66	56	2023-09-30	66.3	55.3
469	2023-03-13	78	59	57	81.3	63.4	55.1
290	2023-04-12	53	47	17	55.1	46.2	16
200	2023-09-17	33	101	38	33.2	101	37.4
147	2023-04-14	59	81	45	56	85.1	42.8
136	2023-02-11	33	56	29	33	53.1	2023-06-30
133	9.17	97	51	40	94.1	51.2	38.8
102	2023-04-13	80	99	37	79.5	99.1	36.8
98	9.79	81	90	62	82.5	90.6	61.2
86	2023-02-11	64	25	20	63.7	2023-04-25	2023-02-20
80	2023-06-11	48	26	20	47.7	2023-06-25	2023-07-20
64	2023-07-10	78	53	30	78.8	51	2023-06-30
59	11	83	35	22	81.6	34	2023-08-21
50	9.88	48	44	42	48.1	42.9	42.5
50	2023-05-10	31	35	22	2023-06-30	34.6	2023-07-21
44	2023-01-11	81	71	29	80.9	69.6	2023-01-29
42	2023-08-12	59	80	63	58.4	80.8	62.8
40	2023-02-11	58	99	51	58.1	98.4	51.4
32	2023-09-10	53	100	50	52.7	98.1	52.1
29	2023-07-10	35	86	27	33.8	86.5	2023-03-28
29	12	53	80	63	52.6	81.8	62.8
27	8.92	67	40	42	66.1	40.8	41.8
17	8.54	16	55	39	2023-02-17	53.8	39.3
17	9.39	28	47	36	2023-04-27	47.4	35.4
14	2023-03-09	74	79	36	74.3	79.2	35.6
11	7.86	43	31	41	42.2	2023-06-30	39.6
Abbreviations: COG, Center Of Gravity.

[truncated: 7 more sheets: Supplementary table 11, Supplementary table 12, Supplementary table 13, Supplementary table 14, Supplementary table 15, Supplementary table 16, Supplementary table 17]
